# Supplementary material for: scSemiAE: a deep model with semi-supervised learning for single-cell transcriptomics
Source: BMC Bioinformatics. 2022 May 5;23:161. doi: 10.1186/s12859-022-04703-0 (PMC9069784; doi:10.1186/s12859-022-04703-0)
Supplement: Supplementary file 1 — Additional file 1. Results for the first experiment Change of ARI (Louvain & K-means) and ACC (kNN) values with the increasing labeled proportion for six methods (AE, netAE, PCA, scSemiAE, scANVI and scVI) and four datasets(Cortex, Heart, Limb Muscle and Embryos). In addition, mean and std is the mean and standard deviation. [file 12859_2022_4703_MOESM1_ESM.xlsx]

## Sheet: Cortex
		ACC(kNN)		ARI(Louvain)		ARI(K-means)
method	labeled proportion	mean	std	mean	std	mean	std
AE	0.05	0.924484	0.008551	0.612344	0.029428	0.75952	0.065167
	0.1	0.941433	0.006887	0.606322	0.036323	0.774858	0.06246
	0.2	0.949668	0.00539	0.6281	0.034549	0.760324	0.066204
	0.4	0.954931	0.004178	0.648714	0.060878	0.777433	0.069314
netAE	0.05	0.91922	0.007685	0.507048	0.034991	0.852908	0.007462
	0.1	0.927566	0.018107	0.479938	0.02888	0.827378	0.019136
	0.2	0.941442	0.006192	0.491452	0.043176	0.814959	0.032244
	0.4	0.955457	0.003729	0.531696	0.039452	0.838983	0.019098
PCA	0.05	0.934802	0.006551	0.596239	0.023418	0.895664	0.024754
	0.1	0.949501	0.005135	0.592409	0.029398	0.89906	0.017074
	0.2	0.954632	0.004056	0.594873	0.032491	0.895939	0.024348
	0.4	0.96072	0.003787	0.638579	0.038972	0.897003	0.025302
scSemiAE	0.05	0.9351	0.006699	0.663713	0.050261	0.886638	0.012937
	0.1	0.947415	0.004658	0.670154	0.065092	0.877492	0.035442
	0.2	0.953531	0.0053	0.684471	0.063374	0.881228	0.014355
	0.4	0.958255	0.004608	0.750198	0.056013	0.883843	0.011345
scANVI	0.05	0.927527	0.008388	0.439588	0.022492	0.831395	0.020071
	0.1	0.943999	0.005937	0.446963	0.022927	0.843617	0.021807
	0.2	0.947071	0.004416	0.454948	0.022394	0.837888	0.026385
	0.4	0.952687	0.004108	0.47612	0.035174	0.82688	0.038861
scVI	0.05	0.918625	0.007993	0.441492	0.010152	0.771654	0.03041
	0.1	0.934841	0.004988	0.438393	0.023935	0.779386	0.030335
	0.2	0.941421	0.004921	0.448922	0.023843	0.779681	0.040126
	0.4	0.946759	0.004714	0.467576	0.026791	0.787608	0.025136

## Sheet: LimbMuscle
		ACC(kNN)		ARI(Louvain)		ARI(K-means)
method	labeled proportion	mean	std	mean	std	mean	std
AE	0.05	0.784392	0.051542	0.447851	0.017118	0.513135	0.03423
	0.1	0.85857	0.019016	0.446883	0.014904	0.506392	0.037891
	0.2	0.889048	0.01813	0.445043	0.019637	0.503084	0.035454
	0.4	0.911257	0.014366	0.46359	0.043343	0.50881	0.04261
netAE	0.05	0.856768	0.016097	0.474779	0.03299	0.615719	0.018338
	0.1	0.880562	0.009848	0.457121	0.03944	0.612697	0.013082
	0.2	0.912059	0.005901	0.474386	0.043189	0.604089	0.020346
	0.4	0.924973	0.008615	0.480004	0.024556	0.616195	0.022608
PCA	0.05	0.819061	0.026222	0.450707	0.014763	0.760061	0.062405
	0.1	0.870569	0.008002	0.454674	0.018088	0.728667	0.082629
	0.2	0.899508	0.008532	0.459624	0.025128	0.726527	0.081915
	0.4	0.91541	0.010206	0.495772	0.048956	0.740532	0.086283
scSemiAE	0.05	0.874206	0.007402	0.667237	0.078738	0.679736	0.094716
	0.1	0.905288	0.006921	0.667617	0.077744	0.666072	0.089824
	0.2	0.926005	0.008005	0.681122	0.083367	0.671826	0.082597
	0.4	0.939399	0.008476	0.750443	0.098331	0.714297	0.102579
scANVI	0.05	0.854006	0.010158	0.400749	0.051252	0.634112	0.036318
	0.1	0.886725	0.007795	0.405799	0.04422	0.628129	0.041531
	0.2	0.908901	0.00773	0.414246	0.055667	0.630233	0.033491
	0.4	0.917049	0.007928	0.450622	0.056712	0.635564	0.041185
scVI	0.05	0.837949	0.020653	0.393619	0.039064	0.630948	0.028742
	0.1	0.873924	0.007644	0.422677	0.05287	0.631354	0.019818
	0.2	0.897539	0.007337	0.422841	0.045623	0.639883	0.02637
	0.4	0.911858	0.008767	0.46631	0.067525	0.631196	0.027198

## Sheet: Heart
		ACC(kNN)		ARI(Louvain)		ARI(K-means)
method	labeled proportion	mean	std	mean	std	mean	std
AE	0.05	0.783641	0.047912	0.601954	0.021212	0.523119	0.058843
	0.1	0.854862	0.036862	0.614192	0.028152	0.511849	0.033324
	0.2	0.916687	0.023701	0.605499	0.020369	0.530025	0.057141
	0.4	0.94222	0.011424	0.623766	0.029408	0.52148	0.092338
netAE	0.05	0.852995	0.014319	0.5201	0.033992	0.593155	0.018022
	0.1	0.886251	0.009261	0.562897	0.019349	0.583033	0.05006
	0.2	0.930669	0.009338	0.589435	0.025544	0.59601	0.064725
	0.4	0.943558	0.0061	0.598855	0.032106	0.580942	0.041807
PCA	0.05	0.828674	0.020104	0.564482	0.01773	0.564363	0.026861
	0.1	0.872744	0.01154	0.559773	0.020008	0.551277	0.037693
	0.2	0.931702	0.009348	0.567172	0.01987	0.56523	0.0274
	0.4	0.951053	0.004801	0.568628	0.030816	0.555104	0.028163
scSemiAE	0.05	0.854685	0.009872	0.680059	0.073011	0.734631	0.071669
	0.1	0.907563	0.009303	0.681315	0.060176	0.736485	0.079532
	0.2	0.942128	0.007379	0.714967	0.060655	0.739438	0.077749
	0.4	0.948501	0.006507	0.730787	0.074999	0.745853	0.066405
scANVI	0.05	0.83149	0.019977	0.511144	0.031998	0.57882	0.030451
	0.1	0.877445	0.010409	0.530828	0.034558	0.605427	0.03909
	0.2	0.93304	0.007545	0.539028	0.041142	0.606248	0.034736
	0.4	0.93983	0.004883	0.569242	0.041077	0.587911	0.034075
scVI	0.05	0.814849	0.020848	0.518624	0.033906	0.59242	0.054814
	0.1	0.870178	0.014554	0.522744	0.036165	0.584851	0.036665
	0.2	0.926717	0.006927	0.536326	0.043014	0.594963	0.022257
	0.4	0.938614	0.005607	0.58741	0.041429	0.59188	0.037843

## Sheet: Embryos
		ACC(kNN)		ARI(Louvain)		ARI(K-means)
method	labeled proportion	mean	std	mean	std	mean	std
AE	0.05	0.796804	0.021279	0.286594	0.020361	0.400196	0.035602
	0.1	0.860486	0.015589	0.283095	0.018824	0.390675	0.03055
	0.2	0.891748	0.007386	0.300682	0.02391	0.412228	0.042444
	0.4	0.907291	0.011497	0.321844	0.029783	0.408806	0.056012
netAE	0.05	0.797732	0.018529	0.321445	0.019117	0.371397	0.047047
	0.1	0.869521	0.014789	0.355262	0.02692	0.396259	0.040962
	0.2	0.918301	0.011302	0.356993	0.028013	0.381447	0.05974
	0.4	0.940588	0.008313	0.386323	0.040074	0.402628	0.041782
PCA	0.05	0.76945	0.025753	0.330362	0.020249	0.382566	0.008205
	0.1	0.861829	0.014516	0.341784	0.024067	0.382873	0.009046
	0.2	0.901879	0.009527	0.344391	0.027407	0.382318	0.00915
	0.4	0.930359	0.007918	0.365831	0.029704	0.389665	0.015769
scSemiAE	0.05	0.821375	0.023231	0.439568	0.032547	0.624932	0.043225
	0.1	0.869775	0.01353	0.47426	0.036716	0.624281	0.038285
	0.2	0.894935	0.010032	0.464934	0.032566	0.630729	0.029638
	0.4	0.910337	0.011105	0.480239	0.02597	0.629752	0.030186
scANVI	0.05	0.791065	0.01432	0.318955	0.023223	0.346795	0.06426
	0.1	0.859724	0.012611	0.341862	0.023134	0.396701	0.049688
	0.2	0.885621	0.010708	0.340463	0.028637	0.361604	0.055168
	0.4	0.909739	0.008365	0.362318	0.027268	0.374043	0.049827
scVI	0.05	0.768282	0.020371	0.298883	0.023727	0.313913	0.065538
	0.1	0.838462	0.010422	0.31522	0.026914	0.357532	0.063275
	0.2	0.863194	0.011235	0.308718	0.023091	0.367967	0.05856
	0.4	0.884494	0.012327	0.320042	0.02527	0.346517	0.064918
