# Supplementary material for: scSemiAE: a deep model with semi-supervised learning for single-cell transcriptomics
Source: BMC Bioinformatics. 2022 May 5;23:161. doi: 10.1186/s12859-022-04703-0 (PMC9069784; doi:10.1186/s12859-022-04703-0)
Supplement: Supplementary file 2 — Additional file 2. Results for the second experiment Change of ARI (Louvain & K-means) values when increasing the number of labeled cell subpopulations for three semi-supervised methods (netAE, scSemiAE and scANVI) and four datasets(Cortex, Heart, Limb Muscle and Embryos). [file 12859_2022_4703_MOESM2_ESM.xlsx]

## Sheet: Cortex
		ARI(Louvain)		ARI(K-means)
method	labeled cell type	mean	std	mean	std
netAE	2	0.519586	0.027431	0.834073	0.042489
	3	0.519814	0.037155	0.853783	0.029816
	4	0.518441	0.030863	0.856275	0.014002
	5	0.506042	0.027983	0.851914	0.010526
	6	0.476877	0.027513	0.838294	0.020876
	7	0.466155	0.028987	0.820294	0.027821
scSemiAE	2	0.551056	0.106287	0.60784	0.166149
	3	0.61752	0.060521	0.775742	0.06962
	4	0.619757	0.034611	0.822952	0.047068
	5	0.643089	0.034319	0.837444	0.048978
	6	0.666942	0.039829	0.858208	0.040902
	7	0.664418	0.049624	0.887399	0.011624
scANVI	2	0.45924	0.031898	0.787443	0.033501
	3	0.461818	0.033603	0.797418	0.028382
	4	0.449232	0.025991	0.810151	0.033245
	5	0.457456	0.027884	0.808228	0.033123
	6	0.448859	0.028358	0.810563	0.034567
	7	0.445586	0.01848	0.820985	0.033209

## Sheet: embryos
		ARI(Louvain)		ARI(K-means)
method	labeled cell type	mean	std	mean	std
netAE	2	0.30353	0.033963	0.332775	0.060774
	3	0.328404	0.038075	0.349027	0.072213
	4	0.334242	0.041533	0.392321	0.020008
	5	0.339768	0.026271	0.392001	0.038239
scSemiAE	2	0.289586	0.128724	0.349604	0.127247
	3	0.381029	0.073874	0.48699	0.072956
	4	0.424311	0.048666	0.583024	0.066277
	5	0.465723	0.044303	0.63512	0.037839
scANVI	2	0.305729	0.029085	0.355597	0.0629
	3	0.318282	0.031053	0.373438	0.053544
	4	0.325112	0.02568	0.374939	0.056136
	5	0.339342	0.029143	0.362373	0.054349

## Sheet: Heart
		ARI(Louvain)		ARI(K-means)
method	labeled cell type	mean	std	mean	std
netAE	2	0.470055	0.041572	0.47475	0.042479
	3	0.481189	0.044764	0.514816	0.056624
	4	0.500091	0.034018	0.52615	0.037883
	5	0.523353	0.03147	0.565944	0.036648
scSemiAE	2	0.624192	0.084937	0.561704	0.08873
	3	0.671581	0.072903	0.664697	0.074921
	4	0.705483	0.074641	0.676387	0.079797
	5	0.708996	0.077246	0.70993	0.082815
scANVI	2	0.516228	0.027134	0.566325	0.046791
	3	0.532507	0.022674	0.588446	0.051911
	4	0.519758	0.029562	0.589057	0.038451
	5	0.526956	0.035108	0.600824	0.055057

## Sheet: Limb Muscle
		ARI(Louvain)		ARI(K-means)
method	labeled cell type	mean	std	mean	std
netAE	2	0.44361	0.03243	0.568394	0.042685
	3	0.463466	0.042874	0.598688	0.030075
	4	0.480746	0.022596	0.606926	0.02033
	5	0.468625	0.026014	0.609272	0.016279
	6	0.486441	0.043049	0.620114	0.017685
scSemiAE	2	0.490447	0.089362	0.583718	0.151803
	3	0.59931	0.091249	0.665453	0.114061
	4	0.650955	0.112355	0.715205	0.115389
	5	0.708145	0.086345	0.682344	0.085454
	6	0.708145	0.086345	0.682344	0.085454
scANVI	2	0.398004	0.036016	0.625976	0.024192
	3	0.3929	0.045885	0.633038	0.029615
	4	0.398889	0.029519	0.625021	0.040006
	5	0.408046	0.042466	0.631253	0.027552
	6	0.408046	0.042466	0.631253	0.027552
