# Supplementary material for: scSemiAE: a deep model with semi-supervised learning for single-cell transcriptomics
Source: BMC Bioinformatics. 2022 May 5;23:161. doi: 10.1186/s12859-022-04703-0 (PMC9069784; doi:10.1186/s12859-022-04703-0)
Supplement: Supplementary file 3 — Additional file 3. Results for the third experiment Change of ARI (Louvain) and ACC (kNN) values with the increasing labeled proportion and change of ARI (Louvain) values when increasing the number of labeled cell subpopulations for the Pancreas dataset. [file 12859_2022_4703_MOESM3_ESM.xlsx]

## Sheet: # labeled cell type
		ARI(Louvain)
method	labeled cell type	mean	std
netAE	2	0.440685	0.042918
	3	0.451263	0.027458
	4	0.437391	0.025794
	5	0.433222	0.01442
	6	0.424145	0.005174
	7	0.420507	0.002602
scAE	2	0.556193	0.065735
	3	0.563595	0.062481
	4	0.578436	0.056362
	5	0.581922	0.041616
	6	0.592865	0.031031
	7	0.586746	0.032763
scANVI	2	0.631483	0.047489
	3	0.619968	0.038907
	4	0.619488	0.030433
	5	0.62682	0.043089
	6	0.623334	0.041478
	7	0.6078	0.026696

## Sheet: # labeled proportion
		ACC(kNN)		ARI(Louvain)
method	labeled proportion	mean	std	mean	std
AE	0.05	0.927213	0.010165	0.538896	0.036611
	0.1	0.946944	0.005333	0.563288	0.044746
	0.2	0.955681	0.003317	0.540647	0.036854
	0.4	0.966706	0.003496	0.570339	0.021374
netAE	0.05	0.891864	0.010967	0.421149	0.001487
	0.1	0.939109	0.004294	0.421712	0.002952
	0.2	0.959494	0.003518	0.422895	0.003091
	0.4	0.971946	0.002371	0.430974	0.011659
PCA	0.05	0.942662	0.006614	0.474942	0.012146
	0.1	0.955963	0.001339	0.47952	0.006506
	0.2	0.962053	0.003028	0.482064	0.002427
	0.4	0.969431	0.002608	0.480253	0.004211
scSemiAE	0.05	0.952729	0.003221	0.599284	0.034636
	0.1	0.962261	0.001853	0.602802	0.028614
	0.2	0.966341	0.002035	0.617585	0.025666
	0.4	0.973776	0.001922	0.613038	0.02752
scANVI	0.05	0.959775	0.002093	0.612421	0.026328
	0.1	0.968654	0.00157	0.631814	0.033822
	0.2	0.973059	0.001375	0.635089	0.032559
	0.4	0.978502	0.001606	0.654158	0.03676
scVI	0.05	0.95604	0.002474	0.612098	0.036723
	0.1	0.966037	0.001656	0.602402	0.025017
	0.2	0.97128	0.001678	0.605188	0.021373
	0.4	0.976211	0.001847	0.626823	0.02777
